# Supplementary material for: Protection by -Biotics against Hypertension Programmed by Maternal High Fructose Diet: Rectification of Dysregulated Expression of Short-Chain Fatty Acid Receptors in the Hypothalamic Paraventricular Nucleus of Adult Offspring
Source: Nutrients. 2022 Oct 14;14(20):4306. doi: 10.3390/nu14204306 (PMC9609147; doi:10.3390/nu14204306)
Supplement: Supplementary file 1 [file nutrients-14-04306-s001.zip]

Archive with 1 entries (1 files):
- nutrients-1954926-supplementary.pdf
